# Supplementary material for: Biological control of Botrytis cinerea in tomato and Fusarium graminearum in wheat using the novel species Burkholderia mycopellens and Burkholderia crassaminum
Source: Front Microbiol. 2026 Apr 10;17:1776517. doi: 10.3389/fmicb.2026.1776517 (PMC13106412; doi:10.3389/fmicb.2026.1776517)
Supplement: Supplementary file 2 [file Table_2.xlsx]

## Sheet: antiSMAH_BiG-SCAPE results
Strain	Replicon	Region	BiG-SCAPE gene cluster family	BiG-SCAPE class	antiSMASH_type	Start (bp)	Stop (bp)	Most similar known gene cluster	Similarity (%)
Other Bcc A LMG 21824T	1	r1c1	FAM_0054	PKSI	T1PKS	846056	893690
Other Bcc A LMG 21824T	1	r1c2	FAM_1690	NRPS	NRP-metallophore,NRPS	1792387	1857516	ornibactin C8/ornibactin C4/ornibactin C6	100
Other Bcc A LMG 21824T	1	r1c3	FAM_0057	Terpene	terpene	2026333	2047361
Other Bcc A LMG 21824T	1	r1c4	FAM_0058	Terpene	terpene	2228267	2249100
Other Bcc A LMG 21824T	2	r2c1	FAM_0061	Terpene	terpene	2790	26890
Other Bcc A LMG 21824T	2	r2c2	FAM_0062	NRPS	NRP-metallophore,NRPS	482833	536708	pyochelin	92
Other Bcc A LMG 21824T	2	r2c3	FAM_0006	Others	hserlactone	899581	920189
Other Bcc A LMG 21824T	2	r2c4	FAM_0022	Terpene	terpene	1615040	1636104	N-acyloxyacyl glutamine	50
Other Bcc A LMG 21824T	2	r2c5	FAM_0023	Others	phosphonate	1779917	1812766	phosphinothricintripeptide	6
Other Bcc A LMG 21824T	2	r2c6	FAM_0009	Others	phenazine	1939102	1959599	lomofungin	34
Other Bcc A LMG 21824T	3	r3c1	FAM_0094	PKS-NRP_Hybrids	terpene,NRPS,T1PKS,NRPS-like	117204	203976	occidiofungin A	94
Other Bcc A LMG 21824T	3	r3c2	FAM_0029	RiPP-like	RiPP-like	585173	595988
Other Bcc F LMG 32019T	1	r1c1	FAM_0054	PKSI	T1PKS	820856	868487	capsular polysaccharide	16
Other Bcc F LMG 32019T	1	r1c2	FAM_1690	NRPS	NRP-metallophore,NRPS	1821301	1886389	ornibactin C8/ornibactin C4/ornibactin C6	100
Other Bcc F LMG 32019T	1	r1c3	FAM_0014	NRPS	NRP-metallophore,NRPS	2051104	2099916	aminochelin/azotochelin/protochelin	62
Other Bcc F LMG 32019T	1	r1c4	FAM_0057	Terpene	terpene	2122759	2143787
Other Bcc F LMG 32019T	1	r1c5	FAM_0058	Terpene	terpene	2281541	2302575
Other Bcc F LMG 32019T	1	r1c6	FAM_0079	Others	isocyanide	3005604	3047343	sinapigladioside	23
Other Bcc F LMG 32019T	1	r1c7	FAM_0060	ArylPolyene	arylpolyene	3226618	3267829	APE Vf	10
Other Bcc F LMG 32019T	2	r2c1	FAM_0061	Terpene	terpene	2916	27016
Other Bcc F LMG 32019T	2	r2c2	FAM_0062	NRPS	NRP-metallophore,NRPS	727219	781124	pyochelin	100
Other Bcc F LMG 32019T	2	r2c3	FAM_0063	Others	hserlactone	1142225	1162833
Other Bcc F LMG 32019T	2	r2c4	FAM_0022	Terpene	terpene	1897769	1918833
Other Bcc F LMG 32019T	2	r2c5	FAM_0023	Others	phosphonate	2073603	2106417	phosphinothricintripeptide	6
Other Bcc F LMG 32019T	2	r2c6	FAM_0087	Thiopeptide	thiopeptide	3514641	3551421	MA026	2
Other Bcc F LMG 32019T	3	r3c1	FAM_0025	NRPS	NRPS-like	80541	123351	9-methylstreptimidone	9
Other Bcc F LMG 32019T	3	r3c2	FAM_0068	Terpene	terpene	164331	186394
Other Bcc F LMG 32019T	3	r3c3	FAM_0069	Others	other	295110	336195	pyrrolnitrin	100
Other Bcc F LMG 32019T	3	r3c4	FAM_0070	Others	CDPS	373402	394112
Other Bcc F LMG 32019T	3	r3c5	FAM_0029	RiPP-like	RiPP-like	664983	675798
Other Bcc F LMG 32019T	3	r3c6	FAM_0094	PKS-NRP_Hybrids	NRPS-like,NRPS,T1PKS,PKS-like,phenazine	864623	981514	occidiofungin A	88
Other Bcc F LMG 32019T	3	r3c7	FAM_0031	ArylPolyene	arylpolyene	982563	1024800	mitomycin	7
Other Bcc A R-15933	1	r1c1	FAM_0032	Others	hserlactone	482896	503543	pyxidicycline A/pyxidicycline B	15
Other Bcc A R-15933	1	r1c2	FAM_0054	PKSI	T1PKS	849786	897417	lipopolysaccharide	25
Other Bcc A R-15933	1	r1c3	FAM_0034	RiPP-other	thioamitides	1530633	1552448
Other Bcc A R-15933	1	r1c4	FAM_0035	NRPS	NRPS-like,NRPS	1591852	1639506	O-antigen	10
Other Bcc A R-15933	1	r1c5	FAM_1690	NRPS	NRP-metallophore,NRPS	1994802	2059941	ornibactin C8/ornibactin C4/ornibactin C6	100
Other Bcc A R-15933	1	r1c6	FAM_0037	NRPS	NRPS-like	2116609	2158378	sulfazecin	11
Other Bcc A R-15933	1	r1c7	FAM_0014	NRPS	NRP-metallophore,NRPS	2203833	2252630	chromobactin	60
Other Bcc A R-15933	1	r1c8	FAM_0057	Terpene	terpene	2272030	2293031
Other Bcc A R-15933	1	r1c9	FAM_0058	Terpene	terpene	2463003	2483836
Other Bcc A R-15933	2	r2c1	FAM_0061	Terpene	terpene	2923	27023
Other Bcc A R-15933	2	r2c2	FAM_0062	NRPS	NRP-metallophore,NRPS	706866	760741	pyochelin	92
Other Bcc A R-15933	2	r2c3	FAM_0043	Others	opine-like-metallophore	1051071	1074461	pseudopaline	75
Other Bcc A R-15933	2	r2c4	FAM_0063	Others	hserlactone	1115166	1135774
Other Bcc A R-15933	2	r2c5	FAM_0045	Others	ectoine	1332820	1343218
Other Bcc A R-15933	2	r2c6	FAM_0046	PKSother	PKS-like	1580575	1621543
Other Bcc A R-15933	2	r2c7	FAM_0022	Terpene	terpene	1822227	1843291	N-acyloxyacyl glutamine	50
Other Bcc A R-15933	2	r2c8	FAM_0023	Others	phosphonate	1989805	2022639	dehydrofosmidomycin	15
Other Bcc A R-15933	2	r2c9	FAM_0049	Others	ectoine	3254663	3265049
Other Bcc A R-15933	3	r3c1	FAM_0094	PKS-NRP_Hybrids	terpene,NRPS,T1PKS,NRPS-like	190879	278721	occidiofungin A	94
Other Bcc A R-15933	3	r3c2	FAM_0029	RiPP-like	RiPP-like	728815	739630
Other Bcc A R-15933	3	r3c3	FAM_0052	NRPS	NRPS-like	843204	887031	bolagladin A/bolagladin B	19
Other Bcc A R-15933	3	r3c4	FAM_0069	Others	other	1009978	1051063	pyrrolnitrin	100
Other Bcc F R-18634	1	r1c1	FAM_0054	PKSI	T1PKS	820859	868490	capsular polysaccharide	16
Other Bcc F R-18634	1	r1c2	FAM_1690	NRPS	NRP-metallophore,NRPS	1821270	1886358	ornibactin C8/ornibactin C4/ornibactin C6	100
Other Bcc F R-18634	1	r1c3	FAM_0014	NRPS	NRP-metallophore,NRPS	2051073	2099885	aminochelin/azotochelin/protochelin	62
Other Bcc F R-18634	1	r1c4	FAM_0057	Terpene	terpene	2122720	2143748
Other Bcc F R-18634	1	r1c5	FAM_0058	Terpene	terpene	2281502	2302536
Other Bcc F R-18634	1	r1c6	FAM_0079	Others	isocyanide	3005568	3047307	sinapigladioside	23
Other Bcc F R-18634	1	r1c7	FAM_0060	ArylPolyene	arylpolyene	3226596	3267807	APE Vf	10
Other Bcc F R-18634	2	r2c1	FAM_0061	Terpene	terpene	3007	27107
Other Bcc F R-18634	2	r2c2	FAM_0062	NRPS	NRP-metallophore,NRPS	727281	781186	pyochelin	100
Other Bcc F R-18634	2	r2c3	FAM_0063	Others	hserlactone	1142281	1162889
Other Bcc F R-18634	2	r2c4	FAM_0022	Terpene	terpene	1897803	1918867
Other Bcc F R-18634	2	r2c5	FAM_0023	Others	phosphonate	2073637	2106451	phosphinothricintripeptide	6
Other Bcc F R-18634	2	r2c6	FAM_0087	Thiopeptide	thiopeptide	3514710	3551490	MA026	2
Other Bcc F R-18634	3	r3c1	FAM_0025	NRPS	NRPS-like	80541	123351	9-methylstreptimidone	9
Other Bcc F R-18634	3	r3c2	FAM_0068	Terpene	terpene	164331	186394
Other Bcc F R-18634	3	r3c3	FAM_0069	Others	other	295115	336200	pyrrolnitrin	100
Other Bcc F R-18634	3	r3c4	FAM_0070	Others	CDPS	373407	394117
Other Bcc F R-18634	3	r3c5	FAM_0029	RiPP-like	RiPP-like	664988	675803
Other Bcc F R-18634	3	r3c6	FAM_0094	PKS-NRP_Hybrids	NRPS-like,NRPS,T1PKS,PKS-like,phenazine	864639	981530	occidiofungin A	88
Other Bcc F R-18634	3	r3c7	FAM_0031	ArylPolyene	arylpolyene	982579	1024816	mitomycin	7
Other Bcc F R-36351	1	r1c1	FAM_0054	PKSI	T1PKS	915736	963367	lipopolysaccharide	8
Other Bcc F R-36351	1	r1c2	FAM_0014	NRPS	NRP-metallophore,NRPS	1906664	1955483	aminochelin/azotochelin/protochelin	62
Other Bcc F R-36351	1	r1c3	FAM_1690	NRPS	NRP-metallophore,NRPS	2108722	2173833	ornibactin C8/ornibactin C4/ornibactin C6	100
Other Bcc F R-36351	1	r1c4	FAM_0057	Terpene	terpene	2298343	2319371
Other Bcc F R-36351	1	r1c5	FAM_0058	Terpene	terpene	2451060	2471893
Other Bcc F R-36351	1	r1c6	FAM_0079	Others	isocyanide	3238890	3280629	sinapigladioside	23
Other Bcc F R-36351	1	r1c7	FAM_0060	ArylPolyene	arylpolyene	3443786	3484997	APE Vf	10
Other Bcc F R-36351	2	r2c1	FAM_0061	Terpene	terpene	2920	27020
Other Bcc F R-36351	2	r2c2	FAM_0062	NRPS	NRP-metallophore,NRPS	752202	806107	pyochelin	100
Other Bcc F R-36351	2	r2c3	FAM_0063	Others	hserlactone	1136966	1157574
Other Bcc F R-36351	2	r2c4	FAM_0022	Terpene	terpene	1901797	1922861	N-acyloxyacyl glutamine	50
Other Bcc F R-36351	2	r2c5	FAM_0023	Others	phosphonate	2071296	2104109	dehydrofosmidomycin	15
Other Bcc F R-36351	2	r2c6	FAM_0086	Others	butyrolactone	3378009	3388830
Other Bcc F R-36351	2	r2c7	FAM_0087	Thiopeptide	thiopeptide	3443638	3480423	MA026	2
Other Bcc F R-36351	3	r3c1	FAM_0088	NRPS	NRPS-like	111156	153966	echoside A/echoside B/echoside C/echoside D/echoside E	11
Other Bcc F R-36351	3	r3c2	FAM_0068	Terpene	terpene	174772	196835
Other Bcc F R-36351	3	r3c3	FAM_0069	Others	other	293176	334261	pyrrolnitrin	100
Other Bcc F R-36351	3	r3c4	FAM_0070	Others	CDPS	372631	393341
Other Bcc F R-36351	3	r3c5	FAM_0029	RiPP-like	RiPP-like	690090	700905
Other Bcc F R-36351	3	r3c6	FAM_0052	NRPS	NRPS-like	815157	858975	bolagladin A/bolagladin B	19
Other Bcc F R-36351	3	r3c7	FAM_0094	PKS-NRP_Hybrids	NRPS-like,NRPS,T1PKS	879336	964640	occidiofungin A	88
Other Bcc F R-36351	3	r3c8	FAM_0095	Others	PKS-like,phenazine	1007163	1048197	esmeraldin	48
Other Bcc F R-36351	3	r3c9	FAM_0031	ArylPolyene	arylpolyene	1050413	1092650	mitomycin	7

## Sheet: Abbreviations
Full forms of abbreviations used in antiSMASH_type and BiG-SCAPE class
PKSI	Type I Polyketide Synthase
NRPS	Non-Ribosomal Peptide Synthetase
PKS-NRP_Hybrids	Polyketide Synthase - Non-Ribosomal Peptide Synthetase Hybrids
RiPP-like	Ribosomally synthesized and Post-translationally modified Peptide-like
T1PKS	Type I Polyketide Synthase
NRP-metallophore,NRPS	Non-Ribosomal Peptide Metallophore, Non-Ribosomal Peptide Synthetase
CDPS	Cyclodipeptide Synthase
